# Supplementary material for: Bispecific Antibodies for IFN-β Delivery to ErbB2+ Tumors
Source: Biomolecules. 2021 Dec 20;11(12):1915. doi: 10.3390/biom11121915 (PMC8699518; doi:10.3390/biom11121915)
Supplement: Supplementary file 1 [file biomolecules-11-01915-s001.zip]

Archive with 1 entries (1 files):
- biomolecules-1503781-supplementary.pdf
